# Supplementary material for: A procedure for risk assessment of check dam systems: A case study of Wangmaogou watershed
Source: PLoS One. 2023 Jun 27;18(6):e0287750. doi: 10.1371/journal.pone.0287750 (PMC10298768; doi:10.1371/journal.pone.0287750)
Supplement: S1 Table — (CSV) [file pone.0287750.s001.CSV]

	Detention flood/104 m3	Remaining storage capacity/104 m3	Drain facility	Dam integrity	Daily management	Emergency measures	Monitor facility
Guandigou Unit	6.57	43.29	Spillway	Tiny cave	No	No	No
Wangtagou Unit	4.26	5.23	No	intact	No	No	No
Wangmaogou Unit 2	5.53	64.38	Shaft	intact	Yes	Yes	Yes
Nianyangou Unit	4.93	32.76	Lying tube	intact	No	No	No
Kanghegou Unit	2.28	9.67	Blocked pipe	Rills, cracks	No	No	No
Huangbaigou Unit	1.48	3.85	Shaft	intact	No	No	No
