# Supplementary material for: A procedure for risk assessment of check dam systems: A case study of Wangmaogou watershed
Source: PLoS One. 2023 Jun 27;18(6):e0287750. doi: 10.1371/journal.pone.0287750 (PMC10298768; doi:10.1371/journal.pone.0287750)
Supplement: S1 File — (XLSX) [file pone.0287750.s002.xlsx]

## Sheet: 图
	层次分析	组合权重	熵权
C1	0.111188	0.108584	0.103379
C2	0.073074	0.0861132	0.0989307
C3	0.096026	0.0904791	0.0831116
C4	0.046322	0.0568441	0.0680044
C5	0.05339	0.0667525	0.0813635
C6	0.1023	0.116698	0.129779
C7	0.1221	0.12537	0.125494
C8	0.1056	0.116591	0.125494
C9	0.1421	0.100007	0.068615
C10	0.1479	0.132561	0.115829

## Sheet: 熵值法
	判断矩阵bij（归一化处理）
	0.0617284	0.61325	1	0	0.177778	0	0	0	1	0.030303
	0.31358	0.0227986	0	1	0.0888889	0	0	0	1	0
	0	1	0.444444	1	1	1	1	1	0	0.020202
	0.148148	0.477614	0.444444	1	0.333333	0	0	0	1	0.676768
	0.802469	0.0961507	0	0.75	0	0.5	0	0	1	0.686869
	1	0	0.444444	1	0.266667	0.875	0	0	1	1
	1+bij
	1.06173	1.61325	2	1	1.17778	1	1	1	2	1.0303
	1.31358	1.0228	1	2	1.08889	1	1	1	2	1
	1	2	1.44444	2	2	2	2	2	1	1.0202
	1.14815	1.47761	1.44444	2	1.33333	1	1	1	2	1.67677
	1.80247	1.09615	1	1.75	1	1.5	1	1	2	1.68687
	2	1	1.44444	2	1.26667	1.875	1	1	2	2
sum	8.32593	8.20981	8.33333	10.75	7.86667	8.375	7	7	11	8.41414
	fij
	0.127521	0.196503	0.24	0.0930233	0.149718	0.119403	0.142857	0.142857	0.181818	0.122449
	0.15777	0.124582	0.12	0.186047	0.138418	0.119403	0.142857	0.142857	0.181818	0.118848
	0.120107	0.243611	0.173333	0.186047	0.254237	0.238806	0.285714	0.285714	0.0909091	0.121248
	0.1379	0.179981	0.173333	0.186047	0.169492	0.119403	0.142857	0.142857	0.181818	0.19928
	0.216489	0.133517	0.12	0.162791	0.127119	0.179104	0.142857	0.142857	0.181818	0.20048
	0.240214	0.121805	0.173333	0.186047	0.161017	0.223881	0.142857	0.142857	0.181818	0.237695
			fij*lnfij
	-0.262626	-0.319725	-0.342508	-0.220921	-0.284314	-0.253761	-0.277987	-0.277987	-0.309954	-0.25715
	-0.291341	-0.259479	-0.254432	-0.312885	-0.273719	-0.253761	-0.277987	-0.277987	-0.309954	-0.253135
	-0.254551	-0.344023	-0.303773	-0.312885	-0.348175	-0.341995	-0.357932	-0.357932	-0.21799	-0.255824
	-0.273211	-0.30865	-0.303773	-0.312885	-0.300839	-0.253761	-0.277987	-0.277987	-0.309954	-0.321447
	-0.331275	-0.26884	-0.254432	-0.295512	-0.262199	-0.308021	-0.277987	-0.277987	-0.309954	-0.32218
	-0.342599	-0.256441	-0.303773	-0.312885	-0.294057	-0.335069	-0.277987	-0.277987	-0.309954	-0.341512
sum	-1.7556	-1.75716	-1.76269	-1.76798	-1.7633	-1.74637	-1.74787	-1.74787	-1.76776	-1.75125
	Sj								ln(6)=	1.79176
	1	2	3	4	5	6	7	8	9	10
熵值	0.979821	0.980689	0.983777	0.986726	0.984118	0.974667	0.975504	0.975504	0.986606	0.97739
	sum	9.8048
			wj
熵权	0.103379	0.0989307	0.0831116	0.0680044	0.0813635	0.129779	0.125494	0.125494	0.068615	0.115829
	sum	1
			m=6坝系；i	n=10指标；j
		层次分析	熵权	组合权重
	滞洪洪水	0.111188	0.103379	0.108584		0.107212
	剩余库容	0.073074	0.0989307	0.0861132		0.0850251
	泄水设施	0.096026	0.0831116	0.0904791		0.0893357
	坝体完好程度	0.046322	0.0680044	0.0568441		0.0561257
	坝系布局系数	0.05339	0.0813635	0.0667525		0.065909
	日常管理风险	0.1023	0.129779	0.116698		0.115223
	应急风险	0.1221	0.125494	0.12537		0.123785
	监测风险	0.1056	0.125494	0.116591		0.115118
	下游经济风险	0.1421	0.068615	0.100007		0.0987431
	保收风险	0.1479	0.115829	0.132561		0.130886
					sum	0.987363

## Sheet: TOPSIS
		层次分析	熵权	组合权重
	滞洪洪水	0.111188	0.103379	0.108584		0.107212
	剩余库容	0.073074	0.0989307	0.0861132		0.0850251
	泄水设施	0.096026	0.0831116	0.0904791		0.0893357
	坝体完好程度	0.046322	0.0680044	0.0568441		0.0561257
	坝系布局系数	0.05339	0.0813635	0.0667525		0.065909
	日常管理风险	0.1023	0.129779	0.116698		0.115223
	应急风险	0.1221	0.125494	0.12537		0.123785
	监测风险	0.1056	0.125494	0.116591		0.115118
	下游经济风险	0.1421	0.068615	0.100007		0.0987431
	保收风险	0.1479	0.115829	0.132561		0.130886
					sum	0.987363
		判断矩阵bij（归一化处理）----标准化矩阵
	关地沟	0.0617284	0.61325	1	0	0.177778	0	0	0	1	0.030303
	王塔沟	0.31358	0.0227986	0	1	0.0888889	0	0	0	1	0
	王茂沟	0	1	0.444444	1	1	1	1	1	0	0.020202
	埝堰沟	0.148148	0.477614	0.444444	1	0.333333	0	0	0	1	0.676768
	康河沟	0.802469	0.0961507	0	0.75	0	0.5	0	0	1	0.686869
	黄柏沟	1	0	0.444444	1	0.266667	0.875	0	0	1	1
	权重	0.108584	0.0861132	0.0904791	0.0568441	0.0667525	0.116698	0.12537	0.116591	0.100007	0.132561
		加权规范化矩阵
		0.00670274	0.0528089	0.0904791	0	0.0118671	0	0	0	0.100007	0.004017
		0.0340499	0.00196326	0	0.0568441	0.00593356	0	0	0	0.100007	0
		0	0.0861132	0.0402129	0.0568441	0.0667525	0.116698	0.12537	0.116591	0	0.002678
		0.0160866	0.0411289	0.0402129	0.0568441	0.0222508	0	0	0	0.100007	0.089713
		0.0871356	0.00827984	0	0.042633	0	0.0583489	0	0	0.100007	0.091052
		0.108584	0	0.0402129	0.0568441	0.0178007	0.102111	0	0	0.100007	0.132561
V+	max	0.108584	0.0861132	0.0904791	0.0568441	0.0667525	0.116698	0.12537	0.116591	0.100007	0.132561
V-	min	0	0	0	0	0	0	0	0	0	0
													D+		赵宾华百年一遇风险低-高：
		0.0103799	0.00110918	0	0.00323125	0.00301241	0.0136184	0.0157176	0.0135936	0	0.0165236		0.277823		王茂沟
		0.00555538	0.00708122	0.00818646	0	0.00369895	0.0136184	0.0157176	0.0135936	0	0.0175724		0.291589		康河沟
		0.0117906	0	0.00252669	0	0	0	0	0	0.0100014	0.0168696		0.202949		黄柏沟
		0.00855583	0.00202359	0.00252669	0	0.0019804	0.0136184	0.0157176	0.0135936	0	0.00183595		0.244647		埝堰沟
		0.000460049	0.00605804	0.00818646	0.000201953	0.0044559	0.0034046	0.0157176	0.0135936	0	0.001723		0.231951		关地沟
		0	0.00741549	0.00252669	0	0.00239628	0.000212787	0.0157176	0.0135936	0	0		0.204603		王塔沟
													D-	Tj				组合权重法	熵	层次
		4.49267e-05	0.00278878	0.00818646	0	0.000140828	0	0	0	0.0100014	1.61363e-05		0.145528	0.343753	关地沟			0.343753	0.304815	0.397007	关地沟
		0.0011594	3.8544e-06	0	0.00323125	3.52071e-05	0	0	0	0.0100014	0		0.120129	0.291776	王塔沟			0.291776	0.255619	0.350579	王塔沟
		0	0.00741549	0.00161708	0.00323125	0.0044559	0.0136184	0.0157176	0.0135936	0	7.17169e-06		0.244247	0.546174	王茂沟			0.546174	0.604006	0.481636	王茂沟
		0.000258778	0.00169159	0.00161708	0.00323125	0.0004951	0	0	0	0.0100014	0.00804842		0.159197	0.394204	埝堰沟			0.394204	0.356619	0.450932	埝堰沟
		0.00759261	6.85558e-05	0	0.00181758	0	0.0034046	0	0	0.0100014	0.00829047		0.176565	0.432211	康河沟			0.432211	0.392924	0.484676	康河沟
		0.0117906	0	0.00161708	0.00323125	0.000316864	0.0104266	0	0	0.0100014	0.0175724		0.234427	0.533966	黄柏沟			0.533966	0.502427	0.576516	黄柏沟
														越大越安全			极差	0.254398	0.348387	0.225937
														D+	D-	Tj
													王塔沟	0.291589	0.120129	0.291776
													关地沟	0.277823	0.145528	0.343753
													埝堰沟	0.244647	0.159197	0.394204
													康河沟	0.231951	0.176565	0.432211
													黄柏沟	0.204603	0.234427	0.533966
													王茂沟2号	0.202949	0.244247	0.546174
												relative closeness
												degree

## Sheet: 灰色关联 rgi
最优序列	min or max	1.48	64.38	1	1	0.66	0.9	1	1	0.8	0.01
	越大越安全	5.28	40.97	1	0.2	0.29	0.1	0	0.1	0.8	0.97
	标准化	4.26	5.23	0.1	1	0.25	0.1	0	0.1	0.8	1
		5.53	64.38	0.5	1	0.66	0.9	1	1	1	0.98
		4.93	32.76	0.5	1	0.36	0.1	0	0.1	0.8	0.33
		2.28	9.67	0.1	0.8	0.21	0.5	0	0.1	0.8	0.32
		1.48	3.85	0.5	1	0.33	0.8	0	0.1	0.8	0.01
	min	1.48	3.85	0.1	0.2	0.21	0.1	0	0.1	0.8	0.01
	max	5.53	64.38	1	1	0.66	0.9	1	1	1	1
	average	3.60571	31.6057	0.528571	0.857143	0.394286	0.485714	0.285714	0.357143	0.828571	0.517143
	*	0.41046	2.03697	1.89189	1.16667	1.67391	1.85294	3.5	2.8	0.965517	0.019337
		1.46434	1.29628	1.89189	0.233333	0.735507	0.205882	0	0.28	0.965517	1.87569
		1.18146	0.165476	0.189189	1.16667	0.634058	0.205882	0	0.28	0.965517	1.9337
		1.53368	2.03697	0.945946	1.16667	1.67391	1.85294	3.5	2.8	1.2069	1.89503
		1.36727	1.03652	0.945946	1.16667	0.913043	0.205882	0	0.28	0.965517	0.638122
		0.63233	0.305957	0.189189	0.933333	0.532609	1.02941	0	0.28	0.965517	0.618785
		0.41046	0.121813	0.945946	1.16667	0.836957	1.64706	0	0.28	0.965517	0.019337
	δij	1.05388	0.740689	0	0.933333	0.938406	1.64706	3.5	2.52	0	1.85635
		0.770998	1.8715	1.7027	0	1.03986	1.64706	3.5	2.52	0	1.91436
		1.12322	0	0.945946	0	0	0	0	0	0.241379	1.87569
		0.956815	1.00045	0.945946	0	0.76087	1.64706	3.5	2.52	0	0.618785
		0.22187	1.73102	1.7027	0.233333	1.1413	0.823529	3.5	2.52	0	0.599448
		0	1.91516	0.945946	0	0.836957	0.205882	3.5	2.52	0	0
	minmin	0
	maxmax	3.5
		滞洪洪水	剩余库容	泄水设施	坝体完好程度	坝系布局系数	日常管理风险	应急风险	监测风险	下游经济风险	保收风险
	关联系数	0.624135	0.702617	1	0.652174	0.650943	0.515152	0.333333	0.409836	1	0.485255
		0.694169	0.483226	0.506849	1	0.627273	0.515152	0.333333	0.409836	1	0.477573
		0.609073	1	0.649123	1	1	1	1	1	0.878788	0.482667
		0.646516	0.636259	0.649123	1	0.69697	0.515152	0.333333	0.409836	1	0.738776
		0.887482	0.502727	0.506849	0.882353	0.605263	0.68	0.333333	0.409836	1	0.744856
		1	0.477469	0.649123	1	0.676471	0.894737	0.333333	0.409836	1	1
	组合权重	0.108584	0.0861132	0.0904791	0.0568441	0.0667525	0.116698	0.12537	0.116591	0.100007	0.132561
	rgi
关地沟单元	0.613302	0.0677712	0.0605046	0.0904791	0.0370722	0.0434521	0.0601171	0.0417899	0.0477834	0.100007	0.0643259
王塔沟单元	0.574568	0.0753759	0.0416121	0.0458593	0.0568441	0.041872	0.0601171	0.0417899	0.0477834	0.100007	0.0633075
王茂沟2号单元	0.845104	0.0661358	0.0861132	0.058732	0.0568441	0.0667525	0.116698	0.12537	0.116591	0.0878848	0.0639828
埝堰沟单元	0.634722	0.0702015	0.0547903	0.058732	0.0568441	0.0465245	0.0601171	0.0417899	0.0477834	0.100007	0.0979328
康河沟单元	0.64375	0.0963667	0.0432914	0.0458593	0.0501565	0.0404028	0.0793545	0.0417899	0.0477834	0.100007	0.0987389
黄柏沟单元	0.736988	0.108584	0.0411164	0.058732	0.0568441	0.0451561	0.104414	0.0417899	0.0477834	0.100007	0.132561
				灰色综合评价值
	rgi(max)	rbi(min)	(1+b/g)^2	vi
	0.613302	0.923285	6.27719	0.159307
	0.574568	0.968021	7.20805	0.138734
	0.845104	0.719904	3.42936	0.2916
	0.634722	0.895683	5.8136	0.17201
	0.64375	0.899898	5.74992	0.173915
	0.736988	0.849789	4.63566	0.215719
				越大越安全
		灰色
		0.291431	王茂沟2号单元
		0.215517	黄柏沟单元
		0.173834	康河沟单元
		0.17213	埝堰沟单元
		0.159398	关地沟单元
		0.13878	王塔沟单元
		hui
	王茂沟2号单元	0.2916
	黄柏沟单元	0.215719
	康河沟单元	0.173915
	埝堰沟单元	0.17201
	关地沟单元	0.159307
	王塔沟单元	0.138734

## Sheet: 灰色关联rbi
		滞洪洪水	剩余库容	泄水设施	坝体完好程度	坝系布局系数	日常管理风险	应急风险	监测风险	下游经济风险	保收风险
最劣序列	min or max	5.53	3.85	0.1	0.2	0.21	0.1	0	0.1	1	1
	越大越安全	5.28	40.97	1	0.2	0.29	0.1	0	0.1	0.8	0.97
	标准化	4.26	5.23	0.1	1	0.25	0.1	0	0.1	0.8	1
		5.53	64.38	0.5	1	0.66	0.9	1	1	1	0.98
		4.93	32.76	0.5	1	0.36	0.1	0	0.1	0.8	0.33
		2.28	9.67	0.1	0.8	0.21	0.5	0	0.1	0.8	0.32
		1.48	3.85	0.5	1	0.33	0.8	0	0.1	0.8	0.01
	min	1.48	3.85	0.1	0.2	0.21	0.1	0	0.1	0.8	0.01
	max	5.53	64.38	1	1	0.66	0.9	1	1	1	1
	average	4.18429	22.9586	0.4	0.742857	0.33	0.371429	0.142857	0.228571	0.857143	0.658571
	*	1.32161	0.167693	0.25	0.269231	0.636364	0.269231	0	0.4375	1.16667	1.51844
		1.26186	1.78452	2.5	0.269231	0.878788	0.269231	0	0.4375	0.933333	1.47289
		1.01809	0.227802	0.25	1.34615	0.757576	0.269231	0	0.4375	0.933333	1.51844
		1.32161	2.80418	1.25	1.34615	2	2.42308	7	4.375	1.16667	1.48807
		1.17822	1.42692	1.25	1.34615	1.09091	0.269231	0	0.4375	0.933333	0.501085
		0.544896	0.421193	0.25	1.07692	0.636364	1.34615	0	0.4375	0.933333	0.4859
		0.353704	0.167693	1.25	1.34615	1	2.15385	0	0.4375	0.933333	0.0151844
	δij	0.0597474	1.61683	2.25	0	0.242424	0	0	0	0.233333	0.0455531
		0.303517	0.0601083	0	1.07692	0.121212	0	0	0	0.233333	0
		0	2.63649	1	1.07692	1.36364	2.15385	7	3.9375	0	0.0303688
		0.143394	1.25922	1	1.07692	0.454545	0	0	0	0.233333	1.01735
		0.776716	0.2535	0	0.807692	0	1.07692	0	0	0.233333	1.03254
		0.967907	0	1	1.07692	0.363636	1.88462	0	0	0.233333	1.50325
	minmin	0
	maxmax	7
	关联系数	0.983216	0.684018	0.608696	1	0.935223	1	1	1	0.9375	0.987152
		0.920201	0.983116	1	0.764706	0.966527	1	1	1	0.9375	1
		1	0.570359	0.777778	0.764706	0.719626	0.619048	0.333333	0.470588	1	0.991398
		0.960643	0.735414	0.777778	0.764706	0.885057	1	1	1	0.9375	0.77479
		0.818385	0.932463	1	0.8125	1	0.764706	1	1	0.9375	0.772194
		0.783365	1	0.777778	0.764706	0.905882	0.65	1	1	0.9375	0.699545
	组合权重	0.108584	0.0861132	0.0904791	0.0568441	0.0667525	0.116698	0.12537	0.116591	0.100007	0.132561
	rbi
关地沟单元	0.923285	0.106762	0.058903	0.0550742	0.0568441	0.0624285	0.116698	0.12537	0.116591	0.0937564	0.130858
王塔沟单元	0.968021	0.0999194	0.0846593	0.0904791	0.043469	0.0645181	0.116698	0.12537	0.116591	0.0937564	0.132561
王茂沟2号单元	0.719904	0.108584	0.0491154	0.0703726	0.043469	0.0480369	0.0722415	0.0417899	0.0548666	0.100007	0.131421
埝堰沟单元	0.895683	0.104311	0.0633289	0.0703726	0.043469	0.0590798	0.116698	0.12537	0.116591	0.0937564	0.102707
康河沟单元	0.899898	0.0888638	0.0802974	0.0904791	0.0461858	0.0667525	0.0892395	0.12537	0.116591	0.0937564	0.102363
黄柏沟单元	0.849789	0.0850611	0.0861132	0.0703726	0.043469	0.0604699	0.0758536	0.12537	0.116591	0.0937564	0.0927324

## Sheet: 变异系数与spearman
			组合权重	灰色			x-u 2
		关地沟	0.343753	0.159307			0.00638845	0.00106106
		王塔沟	0.291776	0.138734			0.0173989	0.00282462
		王茂沟	0.546174	0.2916			0.0150047	0.00994388
		埝堰沟	0.394204	0.17201			0.00086887	0.000394841
		康河沟	0.432211	0.173915			7.27657e-05	0.000322763
		黄柏沟	0.533966	0.215719			0.0121629	0.000568263
						sum	0.0518965	0.0151154
	max		0.546174	0.2916			x-u
	min		0.291776	0.138734			-0.0799278	-0.032574
	jicha		0.254398	0.152866			-0.131905	-0.0531471
u=	pingjun		0.423681	0.191881			0.122494	0.099719
	biaozhuncha		0.0930022	0.050192			-0.0294766	-0.0198706
	bianyixishu		0.21951	0.261579			0.00853028	-0.0179656
							0.110285	0.0238383
组合权重法	熵	层次		组合	熵	层次
0.343753	0.304815	0.397007	关地沟	2	2	2		组合-熵coeff=	0.943
0.291776	0.255619	0.350579	王塔沟	1	1	1		组合-层次coeff=	0.943
0.546174	0.604006	0.481636	王茂沟	6	6	5		熵-层次coeff=	0.886
0.394204	0.356619	0.450932	埝堰沟	3	4	3
0.397098	0.348735	0.457821	康河沟	4	3	4
0.473021	0.426415	0.529565	黄柏沟	5	5	6
组合权重法
0.291776	王塔沟	1
0.343753	关地沟	2
0.394204	埝堰沟	3
0.397098	康河沟	4
0.473021	黄柏沟	5
0.546174	王茂沟	6
熵
0.255619	王塔沟	1
0.304815	关地沟	2
0.348735	康河沟	3
0.356619	埝堰沟	4
0.426415	黄柏沟	5
0.604006	王茂沟	6
层次
0.350579	王塔沟	1
0.397007	关地沟	2
0.450932	埝堰沟	3
0.457821	康河沟	4
0.481636	王茂沟	5
0.529565	黄柏沟	6

## Sheet: 最新数据 
层次分析法权重计算过程
	0.293338
	0.620444			滞洪洪水	0.2926	0.111188
				剩余库容	0.1923	0.073074			滞洪能力	剩余库容	泄水设施	坝体完好程度		坝系布局系数
		洪灾风险（B1）	0.38	泄水设施	0.2527	0.096026		滞洪能力	1	1	2	2		2
				坝体完好程度	0.1219	0.046322		剩余库容	1	1	0.5	2		1
				坝系布局系数	0.1405	0.05339		泄水设施	0.5	2	1	2		2
				日常管理风险	0.53	0.1749		坝体完好程度	0.5	0.5	0.5	1		1
	淤地坝系防洪风险评价指标（A）	管理风险(B2)	0.33	应急风险	0.16	0.0528		坝系布局系数	0.5	1	0.5	1		1
				监测风险	0.32	0.1056
		经济风险(B3)	0.29	下游经济风险	0.49	0.1421
				保收风险	0.51	0.1479
原始数据（袁水龙）
	淤地坝名称	滞洪洪水（万m³）	剩余库容（万m³）	泄水设施	坝体完好程度	坝系布局	日常管理	事故应急	监测设施	经济损失	保收率
1	王茂沟1#	0	5.18	溢洪道	完好	王茂沟1#	有	无	有
2	王茂沟2#	5.53	64.38	竖井	完好	王茂沟2#	有	无	无
3	黄柏沟1#	0.42	3.48	竖井	完好	黄柏沟1#	有	无	无
4	黄柏沟2#	1.06	0.37	无	完好	黄柏沟2#	无	无	无
5	埝堰沟1#	1.25	12.79	卧管	完好	埝堰沟1#	有	无	无
6	埝堰沟2#	1.45	15.12	卧管	完好	埝堰沟2#	无	无	无
7	埝堰沟3#	2.23	4.85	无	完好	埝堰沟3#	无	无	无
8	康和沟1#	0.31	0.28	无	完好	康和沟1#	有	无	无
9	康和沟2#	0.63	3.4	卧管已堵	坝坡有细沟	康和沟2#	无	无	无
10	康和沟3#	1.34	5.99	无	坝顶有裂缝	康和沟3#	无	无	无
11	何家卯	0.51	0.01	无	完好	何家卯	无	无	无
12	王塔沟1#	2.37	5.1	无	完好	王塔沟1#	无	无	无
13	王塔沟2#	1.89	0.13	无	完好	王塔沟2#	无	无	无
14	死地嘴1#	1.69	5.2	竖井	坝坡有细沟	死地嘴1#	无	无	无
15	关地沟1#	3.06	29.17	竖井	完好	关地沟1#	有	无	无
16	关地沟2#	0	0.16	溢洪道	完好	关地沟2#	无	无	无
17	关地沟3#	0.71	0.37	无	有微小洞穴	关地沟3#	无	无	无
18	关地沟4#	1.51	11.27	卧管	完好	关地沟4#	无	无	无
19	背塔沟	1.29	2.32	无	完好	背塔沟	无	无	无
	`
	数据整理
		滞洪洪水（万m³）	剩余库容（万m³）	泄水设施	坝体完好程度	坝系布局系数	日常管理	事故应急	监测设施	下游经济损失	农作物保收
	关地沟单元	5.28	40.97	溢洪道	洞穴	0.29
	王塔沟单元	4.26	5.23	无	完好	0.25
	王茂沟2号单元	5.53	64.38	竖井	完好	0.66	有	有	有
	埝堰沟单元	4.93	32.76	卧管、卧管	完好	0.36
	康河沟单元	2.28	9.67	卧管已堵	细沟、裂缝	0.21
	黄柏沟单元	1.48	3.85	竖井	完好	0.33
	最终数据											滞洪洪水（万m³）		剩余库容（万m³）
	关地沟单元	5.28	40.97	1	0.2	0.29	0.1	0	0.1	0.8	0.97	5.28		40.97	1
	王塔沟单元	4.26	5.23	0.1	1	0.25	0.1	0	0.1	0.8	1	4.26		5.23
	王茂沟2号单元	5.53	64.38	0.5	1	0.66	0.9	1	1	1	0.98	5.53		64.38	1
	埝堰沟单元	4.93	32.76	0.5	1	0.36	0.1	0	0.1	0.8	0.33	4.93		32.76	1
	康河沟单元	2.28	9.67	0.1	0.8	0.21	0.5	0	0.1	0.8	0.32	2.28		9.67
	黄柏沟单元	1.48	3.85	0.5	1	0.33	0.8	0	0.1	0.8	0.01	1.48		3.85
	max	5.53	64.38	1	1	0.66	0.9	1	1	1	1
	min	1.48	3.85	0.1	0.2	0.21	0.1	0	0.1	0.8	0.01
	max-min	4.05	60.53	0.9	0.8	0.45	0.8	1	0.9	0.2	0.99
		评价结果表（标准化处理，越大越安全）
	关地沟单元	0.0617284	0.61325	1	0	0.177778	0	0	0	1	0.030303
	王塔沟单元	0.31358	0.0227986	0	1	0.0888889	0	0	0	1	0
	王茂沟2号单元	0	1	0.444444	1	1	1	1	1	0	0.020202
	埝堰沟单元	0.148148	0.477614	0.444444	1	0.333333	0	0	0	1	0.676768
	康河沟单元	0.802469	0.0961507	0	0.75	0	0.5	0	0	1	0.686869
	黄柏沟单元	1	0	0.444444	1	0.266667	0.875	0	0	1	1
		滞洪洪水	剩余库容	泄水设施	坝体完好程度	坝系布局系数	日常管理风险	应急风险	监测风险	下游经济风险	保收风险
	关地沟单元	0.0617284	0.61325	1	0	0.177778	0	0	0	1	0.030303
	王塔沟单元	0.31358	0.0227986	0	1	0.0888889	0	0	0	1	0
	王茂沟2号单元	0	1	0.444444	1	1	1	1	1	0	0.020202
	埝堰沟单元	0.148148	0.477614	0.444444	1	0.333333	0	0	0	1	0.676768
	康河沟单元	0.802469	0.0961507	0	0.75	0	0.5	0	0	1	0.686869
	黄柏沟单元	1	0	0.444444	1	0.266667	0.875	0	0	1	1
